# Supplementary material for: Utilizing an Amino Acid Scaffold to Construct Heteroditopic Receptors Capable of Interacting with Salts under Interfacial Conditions
Source: Int J Mol Sci. 2021 Oct 5;22(19):10754. doi: 10.3390/ijms221910754 (PMC8509731; doi:10.3390/ijms221910754)
Supplement: Supplementary file 1 [file ijms-22-10754-s001.zip]

Archive with 1 entries (1 files):
- ijms-1379543-supplementary.pdf
